# Supplementary material for: Metagenomics Revealed a New Genus ‘Candidatus Thiocaldithrix dubininis’ gen. nov., sp. nov. and a New Species ‘Candidatus Thiothrix putei’ sp. nov. in the Family Thiotrichaceae, Some Members of Which Have Traits of Both Na+- and H+-Motive Energetics
Source: Int J Mol Sci. 2023 Sep 17;24(18):14199. doi: 10.3390/ijms241814199 (PMC10532065; doi:10.3390/ijms241814199)
Supplement: Supplementary file 1 [file ijms-24-14199-s001.zip]

Archive with 1 entries (1 files):
- ijms-2594872-supplementary.pdf
